# Supplementary material for: Enhancing Prediction Performance by Add-On Combining Circulating Tumor Cell Count, CD45neg EpCAMneg Cell Count on Colorectal Cancer, Advance, and Metastasis
Source: Cancers (Basel). 2021 May 21;13(11):2521. doi: 10.3390/cancers13112521 (PMC8196640; doi:10.3390/cancers13112521)
Supplement: Supplementary file 1 [file cancers-13-02521-s001.zip]

Archive with 1 entries (1 files):
- cancers-1169819-supplementary.pdf
